# Supplementary material for: Lambertianic Acid from Platycladus orientalis Inhibits Muscle Atrophy in Dexamethasone-Induced C2C12 Muscle Atrophy Cells
Source: Plants (Basel). 2025 Apr 30;14(9):1357. doi: 10.3390/plants14091357 (PMC12073373; doi:10.3390/plants14091357)
Supplement: Supplementary file 1 [file plants-14-01357-s001.zip]

Archive with 1 entries (1 files):
- plants-3523425-supplementary.pdf
